# Supplementary material for: Characterization of an Aplysia vasotocin signaling system and actions of posttranslational modifications and individual residues of the ligand on receptor activity
Source: Front Pharmacol. 2023 Mar 20;14:1132066. doi: 10.3389/fphar.2023.1132066 (PMC10067623; doi:10.3389/fphar.2023.1132066)
Supplement: Supplementary file 1 [file Table2.XLSX]

## Sheet: Sheet1
Supplementary Table S2: List of peptides from different species used to generate Figure 1.
Species	Class	Peptides	Sequences	Reference PubMed ID	GenBank
Tribolium castaneum	Arthropods	Oxytocin/Vasopressin	CLITNCPRGamide	18316733	NP_001078831.1
Frankliniella occidentalis	Arthropods	Oxytocin/Vasopressin	CLITNCPRGamide		KAE8748611.1
Scylla paramamosain	Arthropod	Oxytocin/Vasopressin	CFITNCPPGamide	32225106	QNG40069.1
Mytilus galloprovincialis	Mollusca	Vasopressin	CFIRNCPPGamide		VDI71843.1
Lymnaea stagnalis	Mollusca	Conopressin	CFIRNCPKGamide	7666183	AAB35220.1
Mytilus coruscus	Mollusca	Vasopressin	CFIRNCPPGamide		CAC5412084.1
Aplysia californica	Mollusca	Vasotocin	CFIRNCPKGamide		NP_001191416.1
Platynereis dumerilii	Annelida	Vasotocin	CFVRNCPPGamide	17604726	ABR68852.1
Mus musculus	Mammal	Oxytocin	CYIQNCPLGamide	12040188	EDL28279.1
Mus musculus	Mammal	Vasopressin	CYFQNCPRGamide	2176709	AAC42027.1
Homo sapiens	Mammal	Oxytocin	CYIQNCPLGamide	11181995	EAX10555.1
Homo sapiens	Mammal	Vasopressin	CYFQNCPRGamide	3768139	AAA61291.1
