# Supplementary material for: Characterization of an Aplysia vasotocin signaling system and actions of posttranslational modifications and individual residues of the ligand on receptor activity
Source: Front Pharmacol. 2023 Mar 20;14:1132066. doi: 10.3389/fphar.2023.1132066 (PMC10067623; doi:10.3389/fphar.2023.1132066)
Supplement: Supplementary file 4 [file Table4.XLSX]

## Sheet: apVTR1
	Supplementary Table S5. List of vasopressin/oxytocin-like peptide receptors from different species used to generate Figure 6 (NCBI information)
Molusca(7)
Scientific Name	Description	Accession #	Max Score	Total Score	Query Cover	E value	Per. ident	Acc. Len	subject acc.ver	% identity	alignment length	mismatches	gap opens	q. start	q. end	s. start	s. end	bit score	% positives
Lymnaea stagnalis	AAA91998.1 conopressin receptor [Lymnaea stagnalis]	AAA91998.1	512	512	1	0	55.86	462		55.858	478	187	8	1	470	1	462	512	69.87
Elysia marginata	GFR89411.1 conopressin receptor [Elysia marginata]	GFR89411.1	433	433	0.8	2e-151	54.11	530		54.115	401	159	3	55	432	96	494	433	68.33
Plakobranchus ocellatus	GFO27839.1 conopressin receptor [Plakobranchus ocellatus]	GFO27839.1	375	375	0.65	2e-129	57.19	478		57.188	320	123	1	53	358	90	409	375	70.94
Aplysia californica	Vasotocin receptor 2 [Aplysia californica]	Aplysia	233	343	0.66	1e-70	55.22	1019		55.224	201	88	1	61	259	74	274	233	70.15
Lymnaea stagnalis	AAC46987.1 conopressin receptor 2 [Lymnaea stagnalis]	AAC46987.1	275	275	0.79	8e-90	39.74	520	39.744	390	204	9	32	403	15	391	7.65e-90	275	56.15
Plakobranchus ocellatus	GFN91968.1 conopressin receptor 2 [Plakobranchus ocellatus]	GFN91968.1	200	256	0.5	1e-61	49.25	486	35.38	342	170	7	63	395	26	325	3.18e-70	219	54.09
Elysia marginata	GFS13777.1 conopressin receptor 2 [Elysia marginata]	GFS13777.1	108	196	0.38	1e-28	48.18	501	49.254	201	99	2	62	259	52	252	1.43e-61	200	64.68
Annelid(3)
Scientific Name	Description	Accession #	Max Score	Total Score	Query Cover	E value	Per. ident	Acc. Len	subject acc.ver	% identity	alignment length	mismatches	gap opens	q. start	q. end	s. start	s. end	bit score	% positives
Platynereis dumerilii	ATG31106.1 vasotocin receptor 2 [Platynereis dumerilii]	ATG31106.1	358	358	0.77	1e-123	50.27	396	50.267	374	164	4	63	425	28	390	9.74e-124	358	63.37
Platynereis dumerilii	AKQ62996.1 vasotocin receptor 1 [Platynereis dumerilii]	AKQ62996.1	297	297	0.73	1e-100	44.96	342	44.957	347	157	4	103	447	1	315	1.17e-100	297	58.79
Eisenia fetida	BAD15088.1 annetocin receptor [Eisenia fetida]	BAD15088.1	280	280	0.73	4e-93	43.51	420	43.514	370	172	9	63	406	42	400	4.3e-93	280	58.38
Arthropods (9)
Scientific Name	Description	Accession #	Max Score	Total Score	Query Cover	E value	Per. ident	Acc. Len	subject acc.ver	% identity	alignment length	mismatches	gap opens	q. start	q. end	s. start	s. end	bit score	% positives
Ixodes scapularis	ADZ15311.1 inotocin receptor 3 [Ixodes scapularis]	ADZ15311.1	275	275	0.9	8e-91	36.3	465		36.303	449	237	9	45	467	16	441	275	53.67
Ixodes scapularis	ADZ15310.1 inotocin receptor 2 [Ixodes scapularis]	ADZ15310.1	271	271	0.79	4e-89	38.4	471		38.402	388	202	6	49	421	19	384	271	55.93
Lethrus apterus	QVX19926.1 inotocin receptor [Lethrus apterus]	QVX19926.1	263	263	0.83	8e-87	38.29	397		38.293	410	188	7	58	448	16	379	263	51.71
Tribolium castaneum	ABX00684.1 vasopressin/oxytocin receptor-like protein [Tribolium castaneum]	ABX00684.1	257	257	0.82	1e-84	38.27	403		38.265	392	178	7	62	447	29	362	257	52.81
Tribolium castaneum	NP_001078830.1 inotocin receptor [Tribolium castaneum]	NP_001078830.1	257	257	0.83	1e-84	38.25	403		38.25	400	182	8	62	455	29	369	257	52.75
Rhynchophorus ferrugineus	QGA72523.1 inotocin receptor [Rhynchophorus ferrugineus]	QGA72523.1	251	251	0.81	2e-82	38.76	375		38.76	387	177	8	58	438	19	351	251	52.97
Nasonia vitripennis	NP_001165745.1 neuropeptide receptor [Nasonia vitripennis]	NP_001165745.1	227	227	0.7	5e-73	38.3	387		38.304	342	161	4	63	395	17	317	227	53.22
Lasius neglectus	AWY94071.1 inotocin receptor [Lasius neglectus]	AWY94071.1	220	220	0.7	1e-70	35.67	377		35.673	342	169	7	63	395	26	325	220	54.39
Lasius niger	AOC59508.1 inotocin receptor [Lasius niger]	AOC59508.1	219	219	0.7	3e-70	35.38	377		35.38	342	170	7	63	395	26	325	219	54.09
Mammals (4)
Scientific Name	Description	Accession #	Max Score	Total Score	Query Cover	E value	Per. ident	Acc. Len	subject acc.ver	% identity	alignment length	mismatches	gap opens	q. start	q. end	s. start	s. end	bit score	% positives
Mus musculus	BAA89205.1 V1b arginine vasopressin receptor [Mus musculus]	BAA89205.1	276	276	0.87	9e-92	38.22	421		38.221	416	222	7	55	465	21	406	276	53.85
Mus musculus	BAA89050.1 V1a arginine vasopressin receptor [Mus musculus]	BAA89050.1	270	270	0.77	3e-89	41.33	423		41.333	375	180	9	33	397	15	359	270	57.33
Mus musculus	NP_001074616.1 oxytocin receptor [Mus musculus]	NP_001074616.1	258	258	0.73	4e-85	41.16	388		41.159	345	167	3	53	396	24	333	258	58.84
Mus musculus	ACR39045.1 arginine vasopressin receptor 2 [Mus musculus]	ACR39045.1	221	221	0.74	5e-71	37.92	371		37.921	356	172	5	43	391	12	325	221	53.65

## Sheet: apVTR2
	Supplementary Table S5. List of vasopressin/oxytocin-like peptide receptors from different species used to generate Figure 6 (NCBI information)
Molusca(7)
Scientific Name	Description	Accession #	Max Score	Total Score	Query Cover	E value	Per. ident	Acc. Len	% identity	alignment length	mismatches	gap opens	q. start	q. end	s. start	s. end	bit score	% positives
Lymnaea stagnalis	AAA91998.1 conopressin receptor [Lymnaea stagnalis]	AAA91998.1	226	338	0.35	7e-68	43.18	462	43.182	264	131	5	38	284	10	271	6.68e-68	226	62.5
Elysia marginata	GFR89411.1 conopressin receptor [Elysia marginata]	GFR89411.1	201	296	0.26	2e-58	49.22	530	49.223	193	96	1	77	269	105	295	1.5e-58	201	67.36
Plakobranchus ocellatus	GFO27839.1 conopressin receptor [Plakobranchus ocellatus]	GFO27839.1	203	263	0.25	7e-60	48.77	478	48.768	203	102	1	72	274	96	296	6.51e-60	203	65.52
Aplysia californica	Vasotocin receptor 1 [Aplysia californica]	XP_012944426.1	233	343	0.31	2e-70	55.22	470	55.224	201	88	1	74	274	61	259	2.05e-70	233	70.15
Plakobranchus ocellatus	GFN91968.1 conopressin receptor 2 [Plakobranchus ocellatus]	GFN91968.1	224	285	0.27	4e-67	46.15	486	46.154	247	124	3	34	275	11	253	3.51e-67	224	63.16
Lymnaea stagnalis	AAC46987.1 conopressin receptor 2 [Lymnaea stagnalis]	AAC46987.1	211	298	0.31	4e-62	46.55	520	46.552	232	123	1	51	281	20	251	3.73e-62	211	62.07
Elysia marginata	GFS13777.1 conopressin receptor 2 [Elysia marginata]	GFS13777.1	101	184	0.18	2e-25	44.64	501	44.643	112	60	2	165	275	1	111	2.11e-25	101	62.5
Annelid(3)
Scientific Name	Description	Accession #	Max Score	Total Score	Query Cover	E value	Per. ident	Acc. Len	% identity	alignment length	mismatches	gap opens	q. start	q. end	s. start	s. end	bit score	% positives
Platynereis dumerilii	ATG31106.1 vasotocin receptor 2 [Platynereis dumerilii]	ATG31106.1	272	391	0.36	3e-85	53.03	396	53.03	264	118	3	65	324	14	275	2.8e-85	272	68.56
Eisenia fetida	BAD15088.1 annetocin receptor [Eisenia fetida]	BAD15088.1	250	356	0.33	5e-77	49.24	420	49.242	264	122	5	76	329	42	303	4.74e-77	250	66.29
Platynereis dumerilii	AKQ62996.1 vasotocin receptor 1 [Platynereis dumerilii]	AKQ62996.1	222	331	0.24	8e-68	58.9	342	58.896	163	67	0	116	278	1	163	8.2e-68	222	76.07
Arthropods (9)
Scientific Name	Description	Accession #	Max Score	Total Score	Query Cover	E value	Per. ident	Acc. Len	% identity	alignment length	mismatches	gap opens	q. start	q. end	s. start	s. end	bit score	% positives
Rhynchophorus ferrugineus	QGA72523.1 inotocin receptor [Rhynchophorus ferrugineus]	QGA72523.1	229	306	0.29	5e-70	48.57	375	48.571	245	110	4	76	306	24	266	4.61e-70	229	65.71
Lethrus apterus	QVX19926.1 inotocin receptor [Lethrus apterus]	QVX19926.1	221	300	0.31	9e-67	44.53	397	44.528	265	128	5	58	306	4	265	8.74e-67	221	62.26
Tribolium castaneum	ABX00684.1 vasopressin/oxytocin receptor-like protein [Tribolium castaneum]	ABX00684.1	217	301	0.29	2e-65	45.56	403	45.565	248	119	5	76	309	30	275	2.26e-65	217	64.52
Tribolium castaneum	NP_001078830.1 inotocin receptor [Tribolium castaneum]	NP_001078830.1	217	301	0.29	2e-65	45.56	403	45.565	248	119	5	76	309	30	275	2.35e-65	217	64.52
Ixodes scapularis	ADZ15311.1 inotocin receptor 3 [Ixodes scapularis]	ADZ15311.1	209	289	0.28	5e-62	47.44	465	47.442	215	107	2	68	282	30	238	5.45e-62	209	63.26
Nasonia vitripennis	NP_001165745.1 neuropeptide receptor [Nasonia vitripennis]	NP_001165745.1	204	261	0.26	4e-61	48.29	387	48.293	205	99	2	76	275	17	219	3.74e-61	204	66.83
Ixodes scapularis	ADZ15310.1 inotocin receptor 2 [Ixodes scapularis]	ADZ15310.1	205	288	0.37	1e-60	42.24	471	42.238	277	144	5	51	324	13	276	1.42e-60	205	57.76
Lasius niger	AOC59508.1 inotocin receptor [Lasius niger]	AOC59508.1	197	250	0.27	9e-59	44.44	377	44.444	216	114	2	76	287	26	239	8.84e-59	197	65.74
Lasius neglectus	AWY94071.1 inotocin receptor [Lasius neglectus]	AWY94071.1	197	250	0.27	1e-58	43.98	377	43.981	216	115	2	76	287	26	239	1.27e-58	197	66.2
Mammals (4)
Scientific Name	Description	Accession #	Max Score	Total Score	Query Cover	E value	Per. ident	Acc. Len	% identity	alignment length	mismatches	gap opens	q. start	q. end	s. start	s. end	bit score	% positives
Mus musculus	BAA89205.1 V1b arginine vasopressin receptor [Mus musculus]	BAA89205.1	219	308	0.31	7e-66	47.52	421	47.521	242	118	2	50	282	1	242	6.95e-66	219	63.22
Mus musculus	BAA89050.1 V1a arginine vasopressin receptor [Mus musculus]	BAA89050.1	213	298	0.26	1e-63	49.03	423	49.029	206	103	1	75	278	45	250	1.18e-63	213	65.05
Mus musculus	NP_001074616.1 oxytocin receptor [Mus musculus]	NP_001074616.1	186	281	0.27	6e-55	48.29	388	48.293	205	102	2	76	280	34	234	6.11e-55	186	64.39
Mus musculus	ACR39045.1 arginine vasopressin receptor 2 [Mus musculus]	ACR39045.1	164	258	0.24	4e-47	47.37	371	47.368	190	89	3	76	258	32	217	3.71e-47	164	62.63

## Sheet: Clustal Table
Supplementary Table S5. List of vasopressin/oxytocin-like peptide receptors from different species used to generate Figure 6 (Clustal Table)
Percent Identity Matrix - created by Clustal2.1		1	2	3	4	5	6	7	8	9	10	11	12	13	14	15	16	17	18	19	20	21	22	23	24	25
1	RYamide	100	19.66	22.18	23.26	21.32	21.36	22.46	23.43	21.09	21.82	24.14	20.99	20	20	22.67	22.77	24.45	24.45	22.91	23.35	21.72	18.03	20	20.25	19.09
2	GFS13777.1	19.66	100	51.27	61.63	30.53	32.38	37.09	37.59	38.85	32.41	38.46	43.33	31.43	33.09	36.91	32.95	34.25	34.25	30.16	30.56	29.43	29.22	36.78	33.08	36.47
3	AAC46987.1	22.18	51.27	100	57.38	34.55	33.62	38.32	37.33	39.37	38.13	40.58	45.24	34.94	35.05	37.92	37.1	39.78	39.78	33.43	33.72	33.89	35.47	38.79	38.81	36.39
4	GFN91968.1	23.26	61.63	57.38	100	33.92	34.72	39.41	39.22	38.39	35.87	44.3	44.52	37.78	38.41	40.41	39.12	38.98	38.98	37.04	37.37	38.01	32.36	37.96	35.95	38.89
5	GFR89411.1	21.32	30.53	34.55	33.92	100	63.56	50	50.88	36.1	34.61	44.81	44.13	30.61	32.9	35.1	34.37	35.64	35.64	31.52	31.23	31.83	35.99	33.42	33.9	33.33
6	GFO27839.1	21.36	32.38	33.62	34.72	63.56	100	52.69	53.06	35.67	35.63	46.77	44.31	34.58	35.63	35.11	35.83	36.2	36.2	33.43	33.13	33.95	34.36	33.91	34.44	32.65
7	XP_01294442	22.46	37.09	38.32	39.41	50	52.69	100	56.67	43.9	42.82	49.36	52.05	36.5	36.88	39.35	39.89	38.29	38.29	33.43	32.86	38.44	40.12	39.23	41.91	37.87
8	AAA91998.1	23.43	37.59	37.33	39.22	50.88	53.06	56.67	100	42.11	38.8	51.16	50.15	34.03	34.13	36.34	34.86	35.85	35.85	32.57	32.29	35.88	37.58	37.71	38.24	36.87
9	BAD15088.1	21.09	38.85	39.37	38.39	36.1	35.67	43.9	42.11	100	45.32	51.96	49.86	37.82	37.1	39.69	40.36	41.62	41.62	37.35	37.35	38.76	37.84	36.08	40.36	38.21
10	Aplysia	21.82	32.41	38.13	35.87	34.61	35.63	42.82	38.8	45.32	100	49.04	50	35.79	37.07	44.74	41.55	40.91	40.91	34.66	34.38	38.76	39.14	38.89	39.94	41.64
11	AKQ62996.1	24.14	38.46	40.58	44.3	44.81	46.77	49.36	51.16	51.96	49.04	100	54.46	36.83	35.58	40.79	38	37.92	37.92	37.19	37.19	37.58	38.91	41.69	42.86	42.3
12	ATG31106.1	20.99	43.33	45.24	44.52	44.13	44.31	52.05	50.15	49.86	50	54.46	100	39.77	42.14	45.86	45.2	42.64	42.64	38.86	39.46	42.73	38.15	43.77	43.61	42.59
13	ADZ15310.1	20	31.43	34.94	37.78	30.61	34.58	36.5	34.03	37.82	35.79	36.83	39.77	100	73.54	47.03	45.13	45.57	45.57	43.55	43.82	44.85	34.72	37.15	37.07	35.15
14	ADZ15311.1	20	33.09	35.05	38.41	32.9	35.63	36.88	34.13	37.1	37.07	35.58	42.14	73.54	100	48.62	46.75	47.44	47.44	45.23	45.5	43.58	35.21	37.89	37.67	34.67
15	QGA72523.1	22.67	36.91	37.92	40.41	35.1	35.11	39.35	36.34	39.69	44.74	40.79	45.86	47.03	48.62	100	65.68	69.97	69.97	51.03	51.62	50.14	38.79	39.53	42.38	38.51
16	QVX19926.1	22.77	32.95	37.1	39.12	34.37	35.83	39.89	34.86	40.36	41.55	38	45.2	45.13	46.75	65.68	100	75	75	50.42	50.97	47.73	40.41	40.39	43.02	37.06
17	NP_00107883	24.45	34.25	39.78	38.98	35.64	36.2	38.29	35.85	41.62	40.91	37.92	42.64	45.57	47.44	69.97	75	100	99.75	51.52	52.07	48.39	38.82	39.29	41.67	35.75
18	ABX00684.1	24.45	34.25	39.78	38.98	35.64	36.2	38.29	35.85	41.62	40.91	37.92	42.64	45.57	47.44	69.97	75	99.75	100	51.52	52.07	48.39	38.82	39.29	41.67	35.75
19	AWY94071.1	22.91	30.16	33.43	37.04	31.52	33.43	33.43	32.57	37.35	34.66	37.19	38.86	43.55	45.23	51.03	50.42	51.52	51.52	100	98.41	56.25	35.91	36.72	36	36.96
20	AOC59508.1	23.35	30.56	33.72	37.37	31.23	33.13	32.86	32.29	37.35	34.38	37.19	39.46	43.82	45.5	51.62	50.97	52.07	52.07	98.41	100	56.25	36.5	36.44	36	36.68
21	NP_00116574	21.72	29.43	33.89	38.01	31.83	33.95	38.44	35.88	38.76	38.76	37.58	42.73	44.85	43.58	50.14	47.73	48.39	48.39	56.25	56.25	100	37.13	36.87	38.18	37.25
22	ACR39045.1	18.03	29.22	35.47	32.36	35.99	34.36	40.12	37.58	37.84	39.14	38.91	38.15	34.72	35.21	38.79	40.41	38.82	38.82	35.91	36.5	37.13	100	41.18	43.77	42.73
23	BAA89050.1	20	36.78	38.79	37.96	33.42	33.91	39.23	37.71	36.08	38.89	41.69	43.77	37.15	37.89	39.53	40.39	39.29	39.29	36.72	36.44	36.87	41.18	100	49.6	49.49
24	NP_00107461	20.25	33.08	38.81	35.95	33.9	34.44	41.91	38.24	40.36	39.94	42.86	43.61	37.07	37.67	42.38	43.02	41.67	41.67	36	36	38.18	43.77	49.6	100	51.47
25	BAA89205.1	19.09	36.47	36.39	38.89	33.33	32.65	37.87	36.87	38.21	41.64	42.3	42.59	35.15	34.67	38.51	37.06	35.75	35.75	36.96	36.68	37.25	42.73	49.49	51.47	100
