# Supplementary material for: Characterization of an Aplysia vasotocin signaling system and actions of posttranslational modifications and individual residues of the ligand on receptor activity
Source: Front Pharmacol. 2023 Mar 20;14:1132066. doi: 10.3389/fphar.2023.1132066 (PMC10067623; doi:10.3389/fphar.2023.1132066)
Supplement: Supplementary file 5 [file Table1.XLSX]

## Sheet: Sheet1
Supplementary Table S1: List of primers used for PCR of the putative Vasotocin precursor and receptors.
Name [Aplysia californica]	Forward primer	Reverse primer	Product length	Annealing temperature
Vasotocin (apVT)	5'-CCCAAGCTTATGTCACCACTTTC-3'	5'-CGGAATTCTCAGTCTTCCTCCTTAG-3'	489bp	57℃
Vasotocin receptor 1（apVTR1）	5'-CCCAAGCTTATGGAAATTCAACTTCG-3'	5'-CGGAATTCTCAACATTTGCTGTTACTG-3'	1413bp	61℃
Vasotocin receptor 2（apVTR2）	5'-CCAAGCTTATGACCAGGCAGGAC-3'	5'-CGGAATTCTCAGTCATACGTTGTACAAGTC-3'	3060bp	62℃
Class-A GPCR 3	5'-CCCAAGCTTATGGCAACAGACTCC-3'	5'-CGGAATTCTTACACGCCCAGCGAC-3'	1293bp	57℃
